# Supplementary material for: Crosslinking Strategies for the Microfluidic Production of Microgels
Source: Molecules. 2021 Jun 20;26(12):3752. doi: 10.3390/molecules26123752 (PMC8234156; doi:10.3390/molecules26123752)
Supplement: Supplementary file 1 [file molecules-26-03752-s001.zip]

Archive with 1 entries (1 files):
- molecules-1243250-supplementary.pdf
